# Supplementary material for: TRPS1 shapes YAP/TEAD-dependent transcription in breast cancer cells
Source: Nat Commun. 2018 Aug 6;9:3115. doi: 10.1038/s41467-018-05370-7 (PMC6079100; doi:10.1038/s41467-018-05370-7)
Supplement: Supplementary file 4 — Supplementary Data 1 [file 41467_2018_5370_MOESM4_ESM.xlsx]

## Sheet: Sheet1
Subgroup: All	HR (95% CI)
TRPS1 activity high	1.3 (1.02-1.66) p=0.0362779895986228
ER+	0.8 (0.59-1.09) p=0.157122381239276
LN-	0.66 (0.5-0.86) p=0.00230968735969195
G3	1.1 (0.83-1.45) p=0.508608992572696
AgeStrat:>50	0.87 (0.67-1.12) p=0.273193950881834
SizeStrat:>20	1.71 (1.34-2.19) p=1.95430769726057e-05
Subgroup:	ER-positive
TRPS1 activity high	1.4 (1.06-1.84) p=0.0170112155442081
LN-	0.68 (0.51-0.92) p=0.011216299952583
G3	1.22 (0.9-1.66) p=0.208426931734533
AgeStrat:>50	0.84 (0.63-1.13) p=0.256698590498063
SizeStrat:>20	1.94 (1.46-2.57) p=3.64280005082929e-06
Subgroup:	ER-negative
TRPS1 activity high	1.06 (0.62-1.82) p=0.835860102570936
LN-	0.59 (0.29-1.17) p=0.131155912903658
G3	0.91 (0.53-1.57) p=0.740893598231072
AgeStrat:>50	0.86 (0.51-1.47) p=0.585399624087347
SizeStrat:>20	1.22 (0.73-2.06) p=0.445268805040272
Subgroup:	PAM50_Basal
TRPS1 activity high	0.83 (0.41-1.69) p=0.605082097633582
ER+	0.4 (0.17-0.95) p=0.0376851005250171
LN-	1.12 (0.38-3.37) p=0.834138348664644
G3	0.57 (0.27-1.2) p=0.139852812452861
AgeStrat:>50	0.93 (0.47-1.82) p=0.826744745848708
SizeStrat:>20	1.46 (0.74-2.9) p=0.277824074402545
Subgroup:	PAM50_HER2enriched
TRPS1 activity high	1.13 (0.66-1.95) p=0.656468258569463
ER+	1.06 (0.6-1.88) p=0.832781146951398
LN-	0.51 (0.29-0.89) p=0.0187233615001122
G3	0.86 (0.48-1.55) p=0.617097340502251
AgeStrat:>50	0.93 (0.51-1.7) p=0.824376758427426
SizeStrat:>20	2.55 (1.38-4.71) p=0.00284778848167155
Subgroup:	PAM50_Luminal A
TRPS1 activity high	1.73 (0.97-3.11) p=0.0645605791879089
ER+	0.93 (0.21-4.11) p=0.922906614292416
LN-	0.77 (0.41-1.46) p=0.430247802977732
G3	0.71 (0.21-2.33) p=0.567897927502246
AgeStrat:>50	1.16 (0.61-2.23) p=0.648151219380999
SizeStrat:>20	2.11 (1.19-3.71) p=0.00999939955738394
Subgroup:	PAM50_Luminal B
TRPS1 activity high	1.29 (0.73-2.28) p=0.380880217341179
ER+	1.04 (0.31-3.42) p=0.953129766923139
LN-	0.81 (0.49-1.34) p=0.419675000151898
G3	1.07 (0.65-1.77) p=0.777615422624092
AgeStrat:>50	0.81 (0.46-1.44) p=0.477065234305912
SizeStrat:>20	1.24 (0.75-2.04) p=0.399181474788791
Subgroup:	PAM50_Normal-like
TRPS1 activity high	0.97 (0.47-2) p=0.934686239178764
ER+	1.03 (0.4-2.7) p=0.945124827647483
LN-	0.45 (0.22-0.93) p=0.0307789151035072
G3	1.08 (0.42-2.79) p=0.872824140888065
AgeStrat:>50	0.84 (0.43-1.63) p=0.601034601349098
SizeStrat:>20	1.44 (0.76-2.74) p=0.262390250791017
Subgroup:	LN-
TRPS1 activity high	1.2 (0.88-1.63) p=0.249900167501139
ER+	0.84 (0.59-1.19) p=0.323548791130077
G3	1.21 (0.86-1.69) p=0.27674760038508
AgeStrat:>50	0.92 (0.69-1.24) p=0.582994227173602
SizeStrat:>20	1.57 (1.18-2.1) p=0.00202593329716383
Subgroup:	LN+
TRPS1 activity high	1.62 (1.05-2.5) p=0.0303379371647444
ER+	0.63 (0.33-1.21) p=0.164707017927883
G3	0.87 (0.53-1.44) p=0.586113440474297
AgeStrat:>50	0.58 (0.33-0.99) p=0.0459983680148954
SizeStrat:>20	2.19 (1.33-3.62) p=0.00213939128012108
Subgroup:	ER+LN-
TRPS1 activity high	1.24 (0.88-1.76) p=0.224095387595257
G3	1.45 (0.99-2.12) p=0.0564995523849599
AgeStrat:>50	0.96 (0.68-1.35) p=0.801168650997867
SizeStrat:>20	1.91 (1.37-2.67) p=0.000145095416590246
Subgroup:	Grade1
TRPS1 activity high	0.66 (0.33-1.32) p=0.244139706323499
ER+	0.85 (0.11-6.47) p=0.87612771297987
LN-	1.07 (0.46-2.47) p=0.87288858505036
AgeStrat:>50	0.93 (0.47-1.84) p=0.829012887576497
SizeStrat:>20	2.41 (1.25-4.65) p=0.00839257541987715
Subgroup:	Grade2
TRPS1 activity high	1.57 (1.13-2.19) p=0.00770720253655433
ER+	0.67 (0.43-1.05) p=0.0792587367487987
LN-	0.57 (0.39-0.82) p=0.00229983862718897
AgeStrat:>50	0.72 (0.5-1.03) p=0.0732005130737405
SizeStrat:>20	1.59 (1.13-2.22) p=0.00697488045983308
Subgroup:	Grade3
TRPS1 activity high	1.18 (0.75-1.85) p=0.47847502753683
ER+	0.94 (0.62-1.43) p=0.774499817579723
LN-	0.81 (0.49-1.32) p=0.398649107268502
AgeStrat:>50	0.97 (0.64-1.47) p=0.883817200425231
SizeStrat:>20	1.42 (0.92-2.2) p=0.111219369190349
Subgroup:	Untreated
TRPS1 activity high	1.02 (0.71-1.47) p=0.912023667561305
ER+	0.85 (0.58-1.24) p=0.396383849485968
LN-	0.32 (0.08-1.37) p=0.125657301061368
G3	1.15 (0.78-1.69) p=0.492869769161651
AgeStrat:>50	1.13 (0.8-1.58) p=0.4912960785129
SizeStrat:>20	1.33 (0.95-1.86) p=0.0955828356868331
Subgroup:	TAM
TRPS1 activity high	1.8 (0.94-3.44) p=0.0775122183163076
ER+	0.22 (0.06-0.8) p=0.022358832460708
LN-	0.43 (0.21-0.86) p=0.0174419389398611
G3	1.3 (0.65-2.61) p=0.455866841193746
AgeStrat:>50	0.24 (0.09-0.65) p=0.00468581835765114
SizeStrat:>20	2.51 (1.23-5.11) p=0.0115246895528888
